# Supplementary material for: Epidemiology and Transmitted HIV-1 Drug Resistance among Treatment-Naïve Individuals in Israel, 2010–2018
Source: Viruses. 2021 Dec 31;14(1):71. doi: 10.3390/v14010071 (PMC8779053; doi:10.3390/v14010071)
Supplement: Supplementary file 1 [file viruses-14-00071-s001.zip]

Archive with 1 entries (1 files):
- viruses-1535594-supplementary.pdf
